# Supplementary material for: Development and Validation of an Optical Sensor-Based Automated Urine Flow Meter for Real-Time Patient Monitoring
Source: Sensors (Basel). 2026 Jan 28;26(3):849. doi: 10.3390/s26030849 (PMC12899953; doi:10.3390/s26030849)
Supplement: Supplementary file 1 [file sensors-26-00849-s001.zip]

Archive with 1 entries (1 files):
- sensors-4057651-supplementary.pdf
